# Supplementary material for: MADS-domain transcription factor AGAMOUS LIKE-9 participates in the gibberellin pathway to promote bud dormancy release of tree peony
Source: Hortic Res. 2025 Feb 10;12(5):uhaf043. doi: 10.1093/hr/uhaf043 (PMC11997425; doi:10.1093/hr/uhaf043)
Supplement: Web_Material_uhaf043 [file web_material_uhaf043.zip]

Archive with 2 entries (2 files):
- Supplementary figures.pdf
- Supplementary Table 1 The primer information used20250120.docx
